# Supplementary material for: Global burden of ovarian and uterine cancers attributable to high body-mass index in 204 countries and territories, 1990–2021
Source: Front Oncol. 2025 Oct 20;15:1623926. doi: 10.3389/fonc.2025.1623926 (PMC12580100; doi:10.3389/fonc.2025.1623926)
Supplement: Supplementary Table S1 — The change of uterine cancer or ovarian cancer due to high BMI-related GBD of deaths, YLDs, YLLs and DALYs for different age groups between 1990 and 2021. Abbreviations: ASR, age-standardized rate; YLDs, Years Lived with Disability; YLLs, Years of Life Lost; DALYs, disability-adjusted-life-years. [file Table1.xlsx]

## Sheet: 1
		location_name	Num_1990	ASR_1990	Num_2021	ASR_2021	EAPC_CI
uterine cancer	DALYs	Global	372641 (264224-500197)	17.26 (12.25-23.16)	880147 (631165-1160930)	19.23 (13.8-25.38)	0.86 (0.68-1.05)
	Deaths	Global	13893 (9874-18653)	0.66 (0.47-0.89)	33134 (23878-43299)	0.72 (0.52-0.94)	0.82 (0.62-1.03)
	YLDs	Global	27755 (17250-40423)	1.28 (0.8-1.87)	88263 (56066-125024)	1.93 (1.22-2.73)	1.97 (1.79-2.15)
	YLLs	Global	344887 (243486-461586)	15.98 (11.29-21.39)	791884 (567897-1041295)	17.31 (12.4-22.75)	0.76 (0.57-0.94)
ovarian cancer	DALYs	Global	188874 (38401-355691)	8.72 (1.78-16.41)	477248 (113449-840002)	10.56 (2.5-18.57)	1.09 (0.93-1.25)
	Deaths	Global	6850 (1423-12865)	0.32 (0.07-0.61)	17344 (4141-30810)	0.38 (0.09-0.67)	1.03 (0.85-1.21)
	YLDs	Global	5269 (1012-10441)	0.24 (0.05-0.48)	14149 (3284-26704)	0.32 (0.07-0.6)	1.3 (1.14-1.45)
	YLLs	Global	183605 (37368-345920)	8.48 (1.73-15.96)	463099 (110442-815411)	10.24 (2.44-18.02)	1.08 (0.92-1.24)
