# Supplementary material for: Global burden of ovarian and uterine cancers attributable to high body-mass index in 204 countries and territories, 1990–2021
Source: Front Oncol. 2025 Oct 20;15:1623926. doi: 10.3389/fonc.2025.1623926 (PMC12580100; doi:10.3389/fonc.2025.1623926)
Supplement: Supplementary Table S2 — The change of uterine cancer or ovarian cancer due to high BMI-related GBD of deaths, YLDs, YLLs and DALYs for different SDI regions between 1990 and 2021. Abbreviations: ASR, age-standardized rate; YLDs, Years Lived with Disability; YLLs, Years of Life Lost; DALYs, disability-adjusted-life-years. [file Table2.xlsx]

## Sheet: metrocarcinoma
	age_name	Num_1990	ASR_1990	Num_2021	ASR_2021	EAPC_CI
DALYs	20-24 years	882 (540-1278)	0.36 (0.22-0.52)	1437 (985-1963)	0.49 (0.34-0.67)	0.96 (0.9-1.02)
DALYs	25-29 years	2153 (1389-3062)	0.98 (0.63-1.39)	3928 (2689-5257)	1.35 (0.92-1.81)	1.1 (1.05-1.15)
DALYs	30-34 years	4446 (2946-6096)	2.34 (1.55-3.21)	8811 (5955-11839)	2.95 (1.99-3.96)	0.75 (0.68-0.82)
DALYs	35-39 years	9002 (5890-12451)	5.19 (3.4-7.18)	16778 (11509-22397)	6.04 (4.14-8.06)	0.33 (0.25-0.42)
DALYs	40-44 years	14521 (9896-19894)	10.36 (7.06-14.19)	29835 (21255-40130)	12.03 (8.57-16.18)	0.27 (0.19-0.35)
DALYs	45-49 years	22494 (15328-30578)	19.77 (13.47-26.87)	53388 (37536-70704)	22.66 (15.93-30)	0.23 (0.1-0.37)
Deaths	20-24 years	13 (8-18)	0.01 (0-0.01)	20 (14-28)	0.01 (0-0.01)	0.9 (0.84-0.96)
Deaths	25-29 years	33 (21-47)	0.01 (0.01-0.02)	59 (41-80)	0.02 (0.01-0.03)	1.03 (0.97-1.08)
Deaths	30-34 years	73 (48-100)	0.04 (0.03-0.05)	142 (95-191)	0.05 (0.03-0.06)	0.66 (0.6-0.73)
Deaths	35-39 years	161 (104-222)	0.09 (0.06-0.13)	290 (195-385)	0.1 (0.07-0.14)	0.22 (0.14-0.31)
Deaths	40-44 years	284 (193-389)	0.2 (0.14-0.28)	568 (402-761)	0.23 (0.16-0.31)	0.17 (0.09-0.25)
Deaths	45-49 years	489 (335-666)	0.43 (0.29-0.58)	1123 (789-1491)	0.48 (0.33-0.63)	0.13 (-0.01-0.26)
YLDs	20-24 years	27 (15-42)	0.01 (0.01-0.02)	69 (40-100)	0.02 (0.01-0.03)	2.48 (2.44-2.52)
YLDs	25-29 years	86 (49-132)	0.04 (0.02-0.06)	227 (133-336)	0.08 (0.05-0.12)	2.52 (2.43-2.6)
YLDs	30-34 years	220 (128-333)	0.12 (0.07-0.18)	632 (370-920)	0.21 (0.12-0.31)	2.12 (1.99-2.26)
YLDs	35-39 years	532 (313-792)	0.31 (0.18-0.46)	1490 (898-2170)	0.54 (0.32-0.78)	1.7 (1.58-1.83)
YLDs	40-44 years	898 (543-1320)	0.64 (0.39-0.94)	2653 (1603-3863)	1.07 (0.65-1.56)	1.51 (1.44-1.57)
YLDs	45-49 years	1541 (936-2288)	1.35 (0.82-2.01)	5178 (3185-7549)	2.2 (1.35-3.2)	1.46 (1.29-1.62)
YLLs	20-24 years	855 (522-1238)	0.35 (0.21-0.51)	1368 (942-1876)	0.47 (0.32-0.64)	0.9 (0.84-0.96)
YLLs	25-29 years	2067 (1328-2945)	0.94 (0.6-1.34)	3701 (2544-4987)	1.27 (0.87-1.71)	1.02 (0.97-1.08)
YLLs	30-34 years	4226 (2760-5793)	2.22 (1.45-3.05)	8179 (5467-11020)	2.74 (1.83-3.69)	0.66 (0.6-0.73)
YLLs	35-39 years	8470 (5472-11697)	4.88 (3.15-6.74)	15288 (10310-20338)	5.5 (3.71-7.32)	0.22 (0.14-0.31)
YLLs	40-44 years	13624 (9241-18617)	9.72 (6.59-13.28)	27182 (19227-36409)	10.96 (7.75-14.68)	0.17 (0.09-0.25)
YLLs	45-49 years	20952 (14344-28518)	18.41 (12.6-25.06)	48210 (33872-63998)	20.46 (14.37-27.16)	0.12 (-0.01-0.26)

## Sheet: ovarian cancer
	age_name	Num_1990	ASR_1990	Num_2021	ASR_2021	EAPC_CI
DALYs	20-24 years	428 (-213-1142)	0.18 (-0.09-0.47)	2182 (291-4194)	0.74 (0.1-1.43)	4.56 (4.35-4.77)
DALYs	25-29 years	1227 (15-2643)	0.56 (0.01-1.2)	4413 (818-8377)	1.52 (0.28-2.88)	3.48 (3.32-3.63)
DALYs	30-34 years	2714 (278-5417)	1.43 (0.15-2.85)	8328 (1763-15166)	2.79 (0.59-5.07)	2.37 (2.25-2.49)
DALYs	35-39 years	5255 (780-10199)	3.03 (0.45-5.88)	14528 (3287-26276)	5.23 (1.18-9.46)	1.64 (1.49-1.79)
DALYs	40-44 years	10048 (1760-19196)	7.17 (1.26-13.69)	26242 (6096-46794)	10.58 (2.46-18.86)	1 (0.86-1.15)
DALYs	45-49 years	15974 (3026-29871)	14.04 (2.66-26.25)	44223 (10412-78821)	18.77 (4.42-33.45)	0.64 (0.49-0.8)
Deaths	20-24 years	6 (-3-16)	0 (0-0.01)	31 (4-59)	0.01 (0-0.02)	4.55 (4.34-4.75)
Deaths	25-29 years	19 (0-40)	0.01 (0-0.02)	67 (12-128)	0.02 (0-0.04)	3.46 (3.31-3.61)
Deaths	30-34 years	45 (5-90)	0.02 (0-0.05)	138 (29-253)	0.05 (0.01-0.08)	2.36 (2.24-2.48)
Deaths	35-39 years	96 (14-186)	0.06 (0.01-0.11)	264 (60-477)	0.1 (0.02-0.17)	1.63 (1.47-1.78)
Deaths	40-44 years	202 (35-388)	0.14 (0.03-0.28)	527 (122-944)	0.21 (0.05-0.38)	0.99 (0.85-1.14)
Deaths	45-49 years	361 (69-676)	0.32 (0.06-0.59)	995 (234-1767)	0.42 (0.1-0.75)	0.64 (0.48-0.79)
YLDs	20-24 years	20 (-9-54)	0.01 (0-0.02)	112 (16-224)	0.04 (0.01-0.08)	4.81 (4.55-5.06)
YLDs	25-29 years	53 (2-113)	0.02 (0-0.05)	209 (37-396)	0.07 (0.01-0.14)	3.77 (3.59-3.95)
YLDs	30-34 years	104 (11-215)	0.05 (0.01-0.11)	347 (73-661)	0.12 (0.02-0.22)	2.64 (2.53-2.75)
YLDs	35-39 years	194 (28-394)	0.11 (0.02-0.23)	585 (127-1121)	0.21 (0.05-0.4)	1.92 (1.79-2.06)
YLDs	40-44 years	354 (64-717)	0.25 (0.05-0.51)	1017 (231-1921)	0.41 (0.09-0.77)	1.34 (1.21-1.48)
YLDs	45-49 years	492 (95-959)	0.43 (0.08-0.84)	1502 (347-2842)	0.64 (0.15-1.21)	0.98 (0.81-1.16)
YLLs	20-24 years	408 (-204-1089)	0.17 (-0.08-0.45)	2070 (275-4010)	0.7 (0.09-1.37)	4.54 (4.34-4.75)
YLLs	25-29 years	1174 (13-2530)	0.53 (0.01-1.15)	4204 (779-8018)	1.44 (0.27-2.76)	3.46 (3.31-3.61)
YLLs	30-34 years	2610 (267-5213)	1.37 (0.14-2.74)	7980 (1696-14609)	2.67 (0.57-4.89)	2.36 (2.24-2.48)
YLLs	35-39 years	5061 (751-9839)	2.92 (0.43-5.67)	13942 (3151-25179)	5.02 (1.13-9.06)	1.63 (1.47-1.78)
YLLs	40-44 years	9694 (1688-18589)	6.91 (1.2-13.26)	25225 (5838-45143)	10.17 (2.35-18.2)	0.99 (0.84-1.14)
YLLs	45-49 years	15482 (2937-28975)	13.6 (2.58-25.46)	42721 (10042-75894)	18.13 (4.26-32.21)	0.63 (0.48-0.79)
