# Supplementary material for: Global burden of ovarian and uterine cancers attributable to high body-mass index in 204 countries and territories, 1990–2021
Source: Front Oncol. 2025 Oct 20;15:1623926. doi: 10.3389/fonc.2025.1623926 (PMC12580100; doi:10.3389/fonc.2025.1623926)
Supplement: Supplementary Table S3 — The change of uterine cancer or ovarian cancer due to high BMI-related GBD of deaths, YLDs, YLLs and DALYs for different GBD regions between 1990 and 2021. Abbreviations: ASR, age-standardized rate; YLDs, Years Lived with Disability; YLLs, Years of Life Lost; DALYs, disability-adjusted-life-years. [file Table3.xlsx]

## Sheet: uterine cancer 
	location_name	Num_1990	ASR_1990	Num_2021	ASR_2021	EAPC_CI
DALYs	High-middle SDI	151012 (106435-201013)	26.67 (18.82-35.51)	269988 (191569-355602)	25.57 (18.19-33.72)	-0.44 (-0.59--0.29)
DALYs	High SDI	131276 (94742-176287)	21.45 (15.47-28.69)	284156 (206127-368034)	27.91 (20.5-36.15)	1.05 (0.91-1.2)
DALYs	Low-middle SDI	22215 (15282-30100)	6.72 (4.63-9.14)	93283 (63672-124564)	11.67 (7.97-15.63)	1.85 (1.83-1.88)
DALYs	Low SDI	8061 (5296-11370)	6.49 (4.28-9.15)	29007 (19141-42164)	9.94 (6.52-14.4)	1.35 (1.28-1.42)
DALYs	Middle SDI	59298 (39261-81785)	10.18 (6.8-14.03)	202166 (141666-276177)	13.78 (9.65-18.81)	0.84 (0.77-0.91)
Deaths	High-middle SDI	5428 (3844-7215)	0.96 (0.68-1.28)	10215 (7255-13456)	0.93 (0.66-1.22)	-0.37 (-0.51--0.23)
Deaths	High SDI	5501 (3912-7460)	0.84 (0.6-1.14)	11838 (8412-15583)	1.02 (0.74-1.34)	0.78 (0.62-0.94)
Deaths	Low-middle SDI	740 (512-1005)	0.25 (0.17-0.34)	3174 (2190-4304)	0.42 (0.29-0.57)	1.79 (1.77-1.82)
Deaths	Low SDI	264 (174-373)	0.23 (0.15-0.33)	947 (621-1365)	0.36 (0.23-0.51)	1.39 (1.32-1.45)
Deaths	Middle SDI	1930 (1296-2641)	0.36 (0.24-0.49)	6899 (4839-9442)	0.48 (0.34-0.66)	0.81 (0.74-0.89)
YLDs	High-middle SDI	10702 (6657-15297)	1.89 (1.18-2.7)	29444 (18413-41993)	2.82 (1.76-4.02)	1.21 (1.06-1.36)
YLDs	High SDI	13600 (8446-20066)	2.28 (1.41-3.35)	39181 (25137-56020)	4.05 (2.57-5.79)	2.09 (2.02-2.16)
YLDs	Low-middle SDI	801 (488-1169)	0.24 (0.15-0.35)	4574 (2794-6710)	0.56 (0.34-0.83)	2.84 (2.77-2.9)
YLDs	Low SDI	242 (143-368)	0.19 (0.12-0.29)	1083 (628-1678)	0.37 (0.22-0.57)	2.04 (1.93-2.15)
YLDs	Middle SDI	2364 (1435-3457)	0.4 (0.24-0.59)	13857 (8402-20536)	0.93 (0.57-1.38)	2.66 (2.6-2.72)
YLLs	High-middle SDI	140310 (99171-186529)	24.78 (17.52-32.95)	240544 (169566-318322)	22.76 (16.02-30.13)	-0.6 (-0.75--0.44)
YLLs	High SDI	117676 (84540-158443)	19.17 (13.79-25.77)	244975 (177672-318124)	23.86 (17.53-30.88)	0.9 (0.75-1.06)
YLLs	Low-middle SDI	21414 (14730-28993)	6.49 (4.47-8.8)	88709 (60904-119185)	11.1 (7.64-14.93)	1.81 (1.78-1.84)
YLLs	Low SDI	7819 (5142-11020)	6.29 (4.12-8.86)	27924 (18504-40306)	9.58 (6.3-13.81)	1.33 (1.26-1.4)
YLLs	Middle SDI	56934 (37627-78329)	9.78 (6.52-13.44)	188309 (131112-256901)	12.85 (8.96-17.5)	0.74 (0.67-0.81)

## Sheet: ovarian cancer
	location_name	Num_1990	ASR_1990	Num_2021	ASR_2021	EAPC_CI
DALYs	High-middle SDI	65389 (13956-121986)	11.71 (2.49-21.84)	138126 (33461-244871)	13.54 (3.26-24.13)	0.33 (0.25-0.42)
DALYs	High SDI	96742 (20587-180828)	16.78 (3.57-31.36)	144449 (36080-255583)	15.13 (3.79-26.82)	-0.43 (-0.56--0.3)
DALYs	Low-middle SDI	6283 (459-13117)	1.78 (0.13-3.74)	57906 (11973-104671)	6.96 (1.43-12.58)	4.69 (4.49-4.89)
DALYs	Low SDI	2127 (24-4781)	1.6 (0.01-3.56)	14943 (2349-28748)	4.68 (0.74-9.04)	3.55 (3.45-3.65)
DALYs	Middle SDI	17976 (2083-35888)	2.99 (0.36-5.9)	121139 (28727-221614)	8.25 (1.95-15.09)	3.2 (3.13-3.26)
Deaths	High-middle SDI	2244 (484-4207)	0.4 (0.09-0.75)	5095 (1241-9060)	0.48 (0.12-0.85)	0.47 (0.37-0.58)
Deaths	High SDI	3802 (812-7120)	0.61 (0.13-1.15)	6187 (1531-10979)	0.57 (0.14-1.01)	-0.36 (-0.49--0.23)
Deaths	Low-middle SDI	187 (13-392)	0.06 (0-0.12)	1771 (357-3220)	0.22 (0.04-0.41)	4.69 (4.49-4.89)
Deaths	Low SDI	62 (0-139)	0.05 (0-0.11)	433 (68-840)	0.15 (0.02-0.29)	3.61 (3.52-3.7)
Deaths	Middle SDI	543 (65-1064)	0.1 (0.01-0.19)	3833 (904-6972)	0.26 (0.06-0.48)	3.16 (3.09-3.24)
YLDs	High-middle SDI	1685 (347-3260)	0.3 (0.06-0.59)	3998 (971-7698)	0.4 (0.1-0.77)	0.79 (0.71-0.86)
YLDs	High SDI	2928 (600-5804)	0.51 (0.1-1.01)	4718 (1185-8921)	0.52 (0.13-0.97)	-0.08 (-0.26-0.1)
YLDs	Low-middle SDI	149 (9-321)	0.04 (0-0.09)	1506 (306-2853)	0.18 (0.04-0.34)	4.95 (4.74-5.15)
YLDs	Low SDI	46 (0-103)	0.03 (0-0.08)	355 (55-710)	0.11 (0.02-0.22)	3.78 (3.69-3.87)
YLDs	Middle SDI	452 (48-939)	0.07 (0.01-0.15)	3554 (770-6801)	0.24 (0.05-0.47)	3.83 (3.75-3.9)
YLLs	High-middle SDI	63703 (13602-119037)	11.41 (2.42-21.31)	134129 (32607-238510)	13.14 (3.18-23.48)	0.32 (0.24-0.4)
YLLs	High SDI	93814 (19909-175551)	16.26 (3.45-30.44)	139731 (35023-247712)	14.62 (3.67-25.97)	-0.44 (-0.57--0.31)
YLLs	Low-middle SDI	6134 (448-12765)	1.74 (0.13-3.65)	56400 (11662-101803)	6.78 (1.4-12.24)	4.68 (4.48-4.89)
YLLs	Low SDI	2081 (24-4684)	1.56 (0.01-3.48)	14588 (2294-28056)	4.57 (0.72-8.85)	3.55 (3.45-3.64)
YLLs	Middle SDI	17524 (2030-35002)	2.91 (0.35-5.76)	117585 (27951-214874)	8.01 (1.89-14.62)	3.18 (3.12-3.24)
