# Supplementary material for: Global burden of ovarian and uterine cancers attributable to high body-mass index in 204 countries and territories, 1990–2021
Source: Front Oncol. 2025 Oct 20;15:1623926. doi: 10.3389/fonc.2025.1623926 (PMC12580100; doi:10.3389/fonc.2025.1623926)
Supplement: Supplementary Table S4 — The change of uterine cancer or ovarian cancer due to high BMI-related GBD of deaths, YLDs, YLLs and DALYs for different countries between 1990 and 2021. Abbreviations: ASR, age-standardized rate; YLDs, Years Lived with Disability; YLLs, Years of Life Lost; DALYs, disability-adjusted-life-years. [file Table4.xlsx]

## Sheet: uterine cancer
	location_name	Num_1990	ASR_1990	Num_2021	ASR_2021	EAPC_CI
DALYs	Southern Latin America	6890 (4846-9306)	26.85 (18.86-36.2)	10267 (7192-13516)	21.99 (15.49-28.84)	-0.14 (-0.38-0.1)
DALYs	Latin America & Caribbean - WB	33889 (23966-45499)	23.06 (16.31-30.99)	104745 (74585-139646)	27.23 (19.39-36.3)	1.33 (1-1.68)
DALYs	Andean Latin America	3774 (2503-5320)	33.39 (22.12-47.15)	10500 (6752-15639)	33.29 (21.33-49.61)	0.73 (0.27-1.2)
DALYs	Northern Africa	3062 (1961-4386)	8.98 (5.94-12.9)	10529 (7182-14828)	12.64 (8.64-17.76)	1.81 (1.22-2.4)
DALYs	Western Europe	63924 (45520-85722)	19.99 (14.25-26.73)	107428 (76973-144397)	23.28 (16.87-30.96)	1.25 (0.43-2.07)
DALYs	Commonwealth Low Income	2382 (1476-3442)	5.18 (3.22-7.48)	10926 (6686-17552)	8.43 (5.23-13.5)	2.28 (1.3-3.26)
DALYs	Southern Sub-Saharan Africa	2629 (1777-3805)	16.45 (11.11-23.76)	11305 (7427-14968)	32.41 (21.25-42.91)	3.3 (2.73-3.88)
DALYs	Eastern Africa	3194 (2016-4430)	8.25 (5.24-11.4)	11327 (7544-16308)	12.17 (8.14-17.39)	1.27 (0.13-2.43)
DALYs	East Asia	40485 (24801-60826)	8.26 (5.08-12.38)	115404 (69749-178922)	10.23 (6.19-15.84)	1.5 (1.12-1.88)
DALYs	Eastern Sub-Saharan Africa	3303 (1947-4686)	7.82 (4.62-11.09)	12142 (7462-19005)	12.15 (7.6-18.73)	1.43 (0.26-2.61)
DALYs	Eastern Europe	83568 (59577-109788)	48.12 (34.34-63)	123207 (87301-162417)	60.22 (42.49-79.04)	0.54 (-0.16-1.24)
DALYs	Western Africa	2859 (1887-4156)	7.08 (4.69-10.33)	12446 (7998-17960)	12.4 (8.03-17.76)	1.83 (0.68-3.01)
DALYs	Southern Africa	3337 (2231-4736)	13.17 (8.73-18.87)	14728 (9500-20166)	25.79 (16.52-35.37)	2.78 (1.95-3.63)
DALYs	High-income North America	53882 (38326-72144)	28.14 (20.15-37.38)	147743 (107553-185881)	44.48 (32.54-56.04)	2.14 (1.59-2.69)
DALYs	North America	53891 (38333-72157)	28.15 (20.15-37.39)	147764 (107567-185907)	44.48 (32.54-56.04)	2.14 (1.59-2.69)
DALYs	Western Sub-Saharan Africa	3593 (2353-5147)	8 (5.25-11.51)	14896 (9582-21452)	13.41 (8.62-19.25)	1.65 (0.49-2.82)
DALYs	Caribbean	4279 (2944-5664)	30.86 (21.27-40.87)	15008 (10584-20030)	53.69 (37.87-71.73)	2.4 (2.16-2.65)
DALYs	Oceania	431 (252-670)	25.26 (14.91-39.56)	1508 (795-2398)	34.48 (18.34-53.45)	1.39 (0.6-2.18)
DALYs	Western Pacific Region	53159 (33523-77697)	8.29 (5.28-12.12)	150845 (97778-224492)	10.53 (6.83-15.69)	1.57 (1.25-1.9)
DALYs	Central Asia	10563 (7464-14013)	37.69 (26.66-50)	15355 (10728-20511)	31.2 (21.83-41.64)	-0.24 (-0.54-0.06)
DALYs	World Bank Lower Middle Income	49195 (33605-65414)	8.73 (6.03-11.6)	167499 (110574-221166)	11.88 (7.87-15.71)	1.5 (0.96-2.04)
DALYs	High-income Asia Pacific	7792 (5651-10473)	6.9 (4.99-9.28)	16900 (11939-22693)	9.07 (6.39-12.08)	1.75 (1.04-2.47)
DALYs	East Asia & Pacific - WB	61025 (38712-88032)	8.06 (5.13-11.59)	190385 (123513-275857)	11.19 (7.24-16.21)	1.88 (1.59-2.18)
DALYs	World Bank Low Income	5902 (3897-8572)	6.96 (4.58-10.07)	20291 (13300-29856)	10.58 (6.96-15.61)	1.32 (0.34-2.3)
DALYs	America	87300 (62419-116733)	26.34 (18.84-35.15)	251183 (180926-323261)	35.37 (25.54-45.47)	1.69 (1.46-1.91)
DALYs	Region of the Americas	87300 (62419-116733)	26.34 (18.84-35.15)	251183 (180926-323261)	35.37 (25.54-45.47)	1.69 (1.46-1.91)
DALYs	Middle East & North Africa - WB	6353 (4256-8933)	9.66 (6.48-13.63)	25875 (18177-34306)	14.17 (10.02-18.76)	2.06 (1.38-2.74)
DALYs	Asia	80851 (53327-115142)	7.15 (4.77-10.14)	271573 (181636-376735)	10.09 (6.74-13.99)	1.85 (1.6-2.09)
DALYs	Basic Health System	97414 (66167-134096)	11.73 (7.98-16.14)	294810 (205867-401842)	14.57 (10.18-19.87)	1.54 (1.29-1.8)
DALYs	Europe	189178 (134812-250842)	32.23 (22.93-42.79)	299254 (214187-393059)	36.7 (26.33-48.08)	0.71 (0.04-1.37)
DALYs	Europe & Central Asia - WB	195100 (138985-258669)	32.3 (22.97-42.88)	308295 (220689-404009)	36.42 (26.07-47.6)	0.66 (0.05-1.28)
DALYs	European Region	196084 (139694-259996)	32.25 (22.94-42.83)	310722 (222452-407504)	36.34 (26.02-47.52)	0.66 (0.05-1.27)
DALYs	World Bank High Income	159113 (114333-213053)	22.37 (16.05-29.85)	334440 (241636-436730)	29.25 (21.36-37.95)	1.55 (0.89-2.21)
DALYs	Tropical Latin America	10834 (7651-14745)	21.4 (15-29.29)	34288 (24075-45527)	24.1 (16.93-32.02)	1.13 (0.8-1.47)
DALYs	Central Latin America	8271 (5846-11016)	18.03 (12.71-24.03)	35219 (24857-47522)	25.35 (17.88-34.21)	2.29 (1.73-2.87)
DALYs	World Bank Upper Middle Income	157648 (110593-212949)	18.68 (13.11-25.19)	356366 (252895-481053)	18.94 (13.44-25.49)	0.64 (0.38-0.9)
DALYs	Commonwealth High Income	17336 (12310-23435)	21.48 (15.33-28.94)	39460 (28151-52111)	29.29 (21.04-38.56)	2.04 (1.4-2.69)
DALYs	North Africa and Middle East	12362 (8207-17217)	13.52 (8.99-19)	41374 (28044-54860)	17.04 (11.51-22.61)	1.42 (0.78-2.07)
DALYs	African Region	10771 (7202-14903)	8.88 (5.91-12.32)	43958 (28872-61696)	15.06 (9.86-20.94)	1.9 (0.84-2.98)
DALYs	Sub-Saharan Africa - WB	11068 (7343-15200)	9.15 (6.07-12.61)	44911 (29548-62808)	15.61 (10.27-21.63)	1.88 (0.79-2.98)
DALYs	Eastern Mediterranean Region	9805 (6701-14123)	10.35 (7.08-15.02)	45844 (31196-61942)	18.47 (12.57-24.84)	2.46 (1.68-3.24)
DALYs	Advanced Health System	250478 (179755-332638)	27.38 (19.65-36.3)	475080 (342833-615426)	33.61 (24.35-43.27)	1.09 (0.47-1.72)
DALYs	Central Sub-Saharan Africa	1018 (656-1533)	7.4 (4.75-11.16)	4759 (2771-7791)	14.16 (8.23-23.17)	2.04 (1-3.08)
DALYs	Central Europe	33116 (23490-43665)	38.88 (27.5-51.36)	51709 (37169-69051)	43.7 (31.44-58.21)	0.97 (0.29-1.66)
DALYs	Southeast Asia	10725 (6640-15290)	6.84 (4.32-9.75)	52259 (31653-72923)	13.52 (8.19-18.87)	3.07 (2.74-3.4)
DALYs	South Asia	9110 (6177-12746)	2.96 (2.02-4.15)	52833 (35608-76798)	6.56 (4.4-9.56)	3.32 (2.8-3.85)
DALYs	Africa	14027 (9424-19376)	9.07 (6.08-12.54)	55182 (36627-75970)	14.88 (9.88-20.45)	1.85 (0.86-2.85)
DALYs	South Asia - WB	10131 (6973-14220)	3.18 (2.2-4.45)	55779 (38213-81140)	6.74 (4.6-9.83)	3.15 (2.63-3.67)
DALYs	Australasia	2093 (1461-2858)	16.82 (11.69-23.01)	6045 (4302-7957)	22.97 (16.43-30.23)	1.69 (1.17-2.21)
DALYs	Central Africa	1574 (1026-2247)	9.51 (6.16-13.51)	6152 (3850-9095)	16.19 (10.17-23.78)	1.59 (0.51-2.68)
DALYs	South-East Asia Region	13945 (8770-20052)	3.45 (2.17-4.95)	71726 (46312-99832)	7.11 (4.58-9.91)	3.06 (2.66-3.46)
DALYs	Commonwealth Middle Income	14977 (10200-20368)	4.52 (3.07-6.2)	77266 (51543-105487)	8.97 (5.98-12.25)	2.85 (2.29-3.41)
DALYs	Minimal Health System	2919 (1920-4281)	8.53 (5.6-12.57)	9812 (6408-14639)	13.2 (8.6-19.74)	1.23 (0.14-2.32)
DALYs	Limited Health System	21049 (14182-28655)	4.91 (3.31-6.72)	98897 (66894-136172)	8.96 (6.03-12.35)	2.49 (1.86-3.13)
Deaths	Basic Health System	3213 (2217-4440)	0.41 (0.29-0.57)	10047 (6970-13728)	0.5 (0.35-0.68)	1.54 (1.24-1.85)
Deaths	Central Latin America	291 (204-390)	0.69 (0.48-0.92)	1238 (865-1673)	0.91 (0.63-1.23)	2.18 (1.56-2.81)
Deaths	Europe	7360 (5206-9797)	1.18 (0.84-1.58)	12495 (8861-16610)	1.36 (0.97-1.8)	0.87 (0.09-1.67)
Deaths	World Bank Upper Middle Income	5370 (3771-7248)	0.66 (0.47-0.9)	12709 (9060-17114)	0.67 (0.48-0.9)	0.7 (0.43-0.97)
Deaths	Europe & Central Asia - WB	7564 (5357-10070)	1.18 (0.84-1.58)	12777 (9071-16947)	1.35 (0.96-1.79)	0.78 (0.03-1.54)
Deaths	European Region	7603 (5384-10120)	1.18 (0.84-1.57)	12884 (9148-17100)	1.35 (0.96-1.78)	0.82 (0.09-1.55)
Deaths	Tropical Latin America	398 (277-549)	0.84 (0.58-1.14)	1315 (915-1761)	0.92 (0.64-1.24)	1.21 (0.83-1.58)
Deaths	North Africa and Middle East	406 (269-579)	0.49 (0.33-0.71)	1368 (921-1816)	0.62 (0.42-0.83)	1.5 (0.74-2.27)
Deaths	World Bank High Income	6626 (4712-8983)	0.87 (0.62-1.18)	14082 (9950-18531)	1.07 (0.77-1.41)	1.42 (0.62-2.23)
Deaths	Eastern Mediterranean Region	318 (217-470)	0.37 (0.25-0.56)	1460 (984-1961)	0.67 (0.45-0.9)	2.44 (1.51-3.37)
Deaths	African Region	374 (249-519)	0.34 (0.22-0.47)	1544 (1014-2121)	0.59 (0.39-0.81)	1.98 (0.79-3.19)
Deaths	Sub-Saharan Africa - WB	382 (254-530)	0.35 (0.23-0.48)	1567 (1035-2148)	0.61 (0.4-0.83)	1.97 (0.7-3.25)
Deaths	Central Sub-Saharan Africa	34 (21-51)	0.27 (0.17-0.41)	157 (91-257)	0.52 (0.3-0.86)	2.06 (0.9-3.23)
Deaths	Southeast Asia	317 (202-449)	0.22 (0.14-0.31)	1619 (993-2247)	0.43 (0.27-0.6)	3.15 (2.75-3.55)
Deaths	Commonwealth High Income	746 (529-1018)	0.85 (0.6-1.15)	1761 (1228-2331)	1.17 (0.82-1.54)	2.11 (1.33-2.89)
Deaths	South Asia	297 (203-417)	0.11 (0.07-0.15)	1799 (1195-2637)	0.23 (0.16-0.35)	3.38 (2.75-4.01)
Deaths	South Asia - WB	329 (228-462)	0.11 (0.08-0.16)	1893 (1271-2782)	0.24 (0.16-0.35)	3.21 (2.59-3.84)
Deaths	Africa	478 (319-665)	0.34 (0.23-0.47)	1900 (1254-2589)	0.57 (0.38-0.78)	1.93 (0.8-3.07)
Deaths	Advanced Health System	9864 (7020-13208)	1.02 (0.72-1.36)	19359 (13740-25369)	1.22 (0.87-1.58)	1.08 (0.34-1.83)
Deaths	Central Africa	54 (35-76)	0.36 (0.23-0.51)	212 (133-309)	0.62 (0.4-0.91)	1.64 (0.43-2.85)
Deaths	Central Europe	1283 (908-1700)	1.48 (1.04-1.96)	2264 (1611-3038)	1.72 (1.23-2.3)	1.22 (0.44-2)
Deaths	South-East Asia Region	425 (269-611)	0.12 (0.07-0.16)	2350 (1499-3312)	0.24 (0.16-0.34)	3.21 (2.72-3.7)
Deaths	Australasia	86 (60-116)	0.65 (0.46-0.88)	259 (183-342)	0.88 (0.63-1.16)	1.73 (1.09-2.36)
Deaths	Commonwealth Middle Income	505 (342-699)	0.17 (0.11-0.23)	2694 (1799-3729)	0.33 (0.22-0.46)	2.87 (2.2-3.54)
Deaths	Minimal Health System	97 (64-142)	0.31 (0.2-0.46)	320 (209-482)	0.48 (0.31-0.73)	1.24 (0.04-2.45)
Deaths	Limited Health System	691 (464-948)	0.18 (0.12-0.24)	3347 (2252-4641)	0.32 (0.22-0.45)	2.55 (1.8-3.3)
Deaths	Northern Africa	99 (65-144)	0.33 (0.22-0.47)	343 (236-477)	0.46 (0.31-0.64)	1.86 (1.12-2.6)
Deaths	Commonwealth Low Income	79 (49-114)	0.19 (0.12-0.27)	361 (225-572)	0.3 (0.19-0.48)	2.26 (1.17-3.36)
Deaths	Eastern Africa	104 (66-144)	0.3 (0.19-0.41)	371 (248-530)	0.45 (0.3-0.64)	1.35 (0.06-2.65)
Deaths	Andean Latin America	126 (83-176)	1.18 (0.78-1.65)	375 (240-561)	1.21 (0.78-1.81)	0.92 (0.41-1.45)
Deaths	East Asia	1247 (782-1874)	0.27 (0.17-0.4)	3778 (2322-5853)	0.33 (0.2-0.51)	1.52 (1.15-1.9)
Deaths	Latin America & Caribbean - WB	1222 (865-1646)	0.88 (0.62-1.18)	3886 (2745-5221)	1.01 (0.71-1.35)	1.35 (0.98-1.72)
Deaths	Eastern Sub-Saharan Africa	108 (64-153)	0.28 (0.17-0.4)	400 (249-617)	0.45 (0.28-0.68)	1.51 (0.2-2.83)
Deaths	Southern Sub-Saharan Africa	95 (64-138)	0.63 (0.42-0.92)	424 (275-568)	1.29 (0.83-1.72)	3.35 (2.7-4)
Deaths	Southern Latin America	267 (188-365)	1.03 (0.73-1.4)	428 (295-563)	0.86 (0.6-1.14)	-0.02 (-0.31-0.27)
Deaths	Western Africa	103 (68-152)	0.27 (0.18-0.4)	442 (286-636)	0.5 (0.32-0.71)	1.91 (0.63-3.21)
Deaths	Oceania	13 (8-21)	0.85 (0.5-1.33)	46 (24-70)	1.16 (0.62-1.74)	1.39 (0.46-2.33)
Deaths	Eastern Europe	2975 (2124-3943)	1.64 (1.17-2.17)	4625 (3257-6085)	2.1 (1.47-2.75)	0.67 (-0.11-1.44)
Deaths	Western Europe	2818 (1995-3794)	0.8 (0.57-1.08)	5011 (3494-6799)	0.92 (0.65-1.23)	1.29 (0.28-2.3)
Deaths	Western Pacific Region	1718 (1134-2515)	0.28 (0.19-0.41)	5153 (3324-7595)	0.35 (0.22-0.51)	1.58 (1.25-1.92)
Deaths	Central Asia	364 (255-483)	1.31 (0.92-1.74)	516 (361-685)	1.11 (0.77-1.47)	-0.24 (-0.57-0.1)
Deaths	Western Sub-Saharan Africa	129 (85-189)	0.3 (0.2-0.45)	531 (342-764)	0.54 (0.35-0.77)	1.74 (0.46-3.04)
Deaths	Southern Africa	118 (77-171)	0.51 (0.33-0.75)	533 (342-733)	1.02 (0.65-1.39)	2.82 (1.87-3.77)
Deaths	Caribbean	145 (101-193)	1.07 (0.74-1.43)	550 (382-742)	1.92 (1.34-2.6)	2.61 (2.36-2.86)
Deaths	World Bank Lower Middle Income	1675 (1163-2229)	0.32 (0.22-0.43)	5617 (3702-7447)	0.42 (0.28-0.56)	1.4 (0.76-2.03)
Deaths	High-income North America	2194 (1534-2977)	1.05 (0.74-1.42)	5700 (4036-7314)	1.57 (1.12-2)	1.85 (1.19-2.51)
Deaths	North America	2194 (1534-2977)	1.05 (0.74-1.42)	5701 (4037-7316)	1.57 (1.12-2)	1.85 (1.19-2.51)
Deaths	East Asia & Pacific - WB	1949 (1257-2791)	0.27 (0.18-0.39)	6372 (4200-9044)	0.37 (0.24-0.52)	1.87 (1.57-2.17)
Deaths	World Bank Low Income	193 (127-278)	0.25 (0.16-0.36)	664 (439-975)	0.38 (0.25-0.56)	1.35 (0.26-2.46)
Deaths	High-income Asia Pacific	302 (220-402)	0.26 (0.19-0.35)	733 (499-983)	0.31 (0.22-0.42)	1.74 (0.85-2.64)
Deaths	Middle East & North Africa - WB	209 (141-296)	0.36 (0.24-0.5)	843 (591-1112)	0.52 (0.36-0.69)	2.05 (1.22-2.88)
Deaths	Asia	2610 (1751-3699)	0.25 (0.17-0.35)	9089 (6036-12713)	0.34 (0.23-0.48)	1.84 (1.54-2.14)
Deaths	America	3397 (2402-4599)	1 (0.7-1.35)	9531 (6774-12353)	1.29 (0.92-1.67)	1.52 (1.26-1.77)
Deaths	Region of the Americas	3397 (2402-4599)	1 (0.7-1.35)	9531 (6774-12353)	1.29 (0.92-1.67)	1.52 (1.26-1.77)
YLDs	Central Asia	517 (321-742)	1.83 (1.13-2.64)	1030 (635-1491)	2.05 (1.27-2.98)	0.84 (0.51-1.17)
YLDs	East Asia	1521 (845-2372)	0.31 (0.17-0.48)	10355 (5570-16896)	0.91 (0.49-1.49)	4.71 (4.3-5.12)
YLDs	Western Pacific Region	2176 (1275-3251)	0.34 (0.2-0.5)	12964 (7157-20516)	0.91 (0.5-1.43)	4.27 (3.92-4.62)
YLDs	High-income Asia Pacific	357 (222-531)	0.32 (0.2-0.48)	1341 (810-1952)	0.82 (0.49-1.21)	3.8 (3.19-4.41)
YLDs	Eastern Europe	6464 (3990-9211)	3.78 (2.32-5.4)	13510 (8608-19322)	6.85 (4.33-9.85)	1.96 (1.27-2.65)
YLDs	Western Europe	6347 (3902-9353)	2.08 (1.27-3.05)	14712 (9238-21514)	3.45 (2.15-5.05)	2.37 (1.63-3.12)
YLDs	East Asia & Pacific - WB	2526 (1461-3763)	0.33 (0.19-0.49)	15537 (8839-23908)	0.91 (0.52-1.4)	4.32 (4-4.65)
YLDs	Central Sub-Saharan Africa	29 (16-47)	0.21 (0.12-0.34)	175 (93-304)	0.51 (0.28-0.89)	2.82 (1.79-3.87)
YLDs	African Region	350 (212-539)	0.28 (0.17-0.44)	1814 (1116-2805)	0.61 (0.37-0.93)	2.65 (1.6-3.71)
YLDs	Sub-Saharan Africa - WB	356 (218-541)	0.29 (0.18-0.44)	1825 (1123-2806)	0.62 (0.38-0.95)	2.6 (1.53-3.69)
YLDs	Tropical Latin America	431 (265-643)	0.84 (0.52-1.25)	1939 (1192-2837)	1.36 (0.84-1.99)	2.25 (1.91-2.58)
YLDs	Asia	3371 (2005-5050)	0.3 (0.18-0.44)	20606 (12008-30851)	0.76 (0.44-1.14)	4 (3.74-4.25)
YLDs	Central Latin America	321 (194-473)	0.69 (0.42-1.01)	2080 (1304-3134)	1.49 (0.93-2.24)	3.65 (3.1-4.2)
YLDs	Basic Health System	4111 (2537-6028)	0.49 (0.3-0.72)	21927 (13159-32467)	1.07 (0.64-1.58)	3.53 (3.26-3.79)
YLDs	Central Africa	46 (27-73)	0.28 (0.16-0.43)	225 (127-368)	0.58 (0.33-0.94)	2.26 (1.18-3.34)
YLDs	High-income North America	7174 (4473-10415)	3.87 (2.42-5.67)	23898 (15384-33863)	7.42 (4.76-10.5)	2.78 (2.27-3.29)
YLDs	North America	7174 (4473-10416)	3.87 (2.42-5.67)	23900 (15386-33867)	7.42 (4.76-10.5)	2.78 (2.27-3.29)
YLDs	South Asia	285 (164-428)	0.09 (0.05-0.14)	2445 (1390-3741)	0.3 (0.17-0.46)	4.64 (4.11-5.17)
YLDs	South Asia - WB	329 (191-502)	0.1 (0.06-0.16)	2631 (1509-4001)	0.32 (0.18-0.48)	4.4 (3.88-4.93)
YLDs	Middle East & North Africa - WB	384 (233-593)	0.58 (0.35-0.88)	2726 (1682-4024)	1.45 (0.9-2.12)	3.87 (3.21-4.55)
YLDs	Africa	512 (305-784)	0.33 (0.19-0.5)	2757 (1665-4079)	0.72 (0.44-1.07)	2.82 (1.85-3.8)
YLDs	America	8558 (5323-12430)	2.6 (1.61-3.78)	30008 (19487-42270)	4.24 (2.75-5.98)	2.4 (2.19-2.61)
YLDs	Region of the Americas	8558 (5323-12430)	2.6 (1.61-3.78)	30008 (19487-42270)	4.24 (2.75-5.98)	2.4 (2.19-2.61)
YLDs	Southeast Asia	469 (253-704)	0.3 (0.16-0.44)	3139 (1711-4678)	0.8 (0.44-1.2)	4.13 (3.81-4.45)
YLDs	World Bank Upper Middle Income	9420 (5870-13562)	1.11 (0.69-1.59)	31995 (19805-46251)	1.69 (1.05-2.45)	2.13 (1.84-2.42)
YLDs	Eastern Mediterranean Region	456 (282-714)	0.47 (0.3-0.74)	3322 (2010-4870)	1.31 (0.8-1.91)	3.9 (3.13-4.68)
YLDs	Europe	15237 (9474-21939)	2.64 (1.64-3.8)	34656 (22229-49967)	4.46 (2.86-6.43)	2.13 (1.51-2.75)
YLDs	Europe & Central Asia - WB	15506 (9633-22328)	2.61 (1.62-3.75)	35235 (22626-50844)	4.34 (2.78-6.26)	2.06 (1.48-2.65)
YLDs	European Region	15575 (9675-22428)	2.61 (1.62-3.74)	35491 (22790-51213)	4.33 (2.77-6.24)	2.07 (1.5-2.65)
YLDs	Minimal Health System	88 (53-143)	0.26 (0.16-0.41)	357 (205-574)	0.47 (0.27-0.76)	1.79 (0.7-2.88)
YLDs	Commonwealth Middle Income	515 (303-756)	0.15 (0.09-0.22)	3628 (2126-5341)	0.42 (0.25-0.61)	3.9 (3.35-4.45)
YLDs	South-East Asia Region	538 (293-809)	0.13 (0.07-0.19)	4055 (2359-6025)	0.4 (0.23-0.59)	4.37 (3.97-4.76)
YLDs	North Africa and Middle East	683 (396-1033)	0.73 (0.43-1.11)	4340 (2589-6428)	1.74 (1.04-2.59)	3.6 (2.96-4.24)
YLDs	Limited Health System	673 (406-983)	0.15 (0.09-0.23)	4386 (2607-6462)	0.39 (0.23-0.58)	3.58 (2.94-4.22)
YLDs	Commonwealth Low Income	72 (41-115)	0.16 (0.09-0.25)	449 (245-802)	0.34 (0.19-0.6)	3.25 (2.27-4.23)
YLDs	Eastern Sub-Saharan Africa	96 (52-149)	0.23 (0.12-0.35)	451 (249-749)	0.45 (0.25-0.73)	2.19 (1.03-3.38)
YLDs	World Bank High Income	15948 (9909-23432)	2.3 (1.42-3.38)	46085 (29571-65948)	4.25 (2.72-6.08)	2.69 (2.09-3.29)
YLDs	Central Europe	1980 (1212-2926)	2.34 (1.43-3.45)	4709 (3022-6817)	4.26 (2.71-6.2)	2.55 (1.91-3.2)
YLDs	Commonwealth High Income	1599 (975-2333)	2.06 (1.25-3.02)	4752 (3038-6955)	3.7 (2.36-5.4)	2.99 (2.4-3.59)
YLDs	Western Africa	86 (50-137)	0.21 (0.12-0.34)	485 (280-770)	0.47 (0.27-0.74)	2.6 (1.45-3.76)
YLDs	Eastern Africa	102 (61-153)	0.26 (0.16-0.39)	486 (290-754)	0.51 (0.31-0.79)	2.16 (1.01-3.32)
YLDs	Southern Sub-Saharan Africa	98 (57-154)	0.6 (0.35-0.97)	495 (305-722)	1.4 (0.86-2.03)	3.83 (3.28-4.38)
YLDs	Western Sub-Saharan Africa	109 (64-169)	0.24 (0.14-0.38)	577 (350-901)	0.5 (0.31-0.78)	2.39 (1.24-3.56)
YLDs	Advanced Health System	22837 (14192-33102)	2.54 (1.57-3.67)	61469 (40045-88086)	4.55 (2.95-6.5)	2.44 (1.86-3.03)
YLDs	Andean Latin America	132 (79-205)	1.16 (0.69-1.81)	617 (379-992)	1.94 (1.19-3.13)	2.46 (2-2.93)
YLDs	Southern Africa	117 (68-185)	0.46 (0.27-0.72)	618 (381-935)	1.06 (0.66-1.58)	3.35 (2.54-4.17)
YLDs	Latin America & Caribbean - WB	1412 (871-2103)	0.95 (0.59-1.42)	6216 (3928-9076)	1.61 (1.02-2.36)	2.44 (2.1-2.78)
YLDs	Oceania	18 (10-29)	1.02 (0.55-1.65)	65 (33-110)	1.43 (0.73-2.37)	1.45 (0.7-2.2)
YLDs	Southern Latin America	322 (198-480)	1.27 (0.77-1.88)	718 (451-1045)	1.58 (0.98-2.3)	1.18 (0.96-1.4)
YLDs	Australasia	189 (111-286)	1.58 (0.92-2.36)	772 (493-1128)	3.1 (1.97-4.56)	2.82 (2.36-3.29)
YLDs	Caribbean	215 (131-312)	1.56 (0.95-2.26)	894 (558-1295)	3.19 (1.98-4.63)	2.77 (2.48-3.05)
YLDs	World Bank Lower Middle Income	2140 (1291-3039)	0.37 (0.23-0.53)	9125 (5604-13091)	0.64 (0.39-0.91)	2.24 (1.68-2.8)
YLDs	World Bank Low Income	201 (124-311)	0.23 (0.14-0.36)	934 (546-1480)	0.48 (0.28-0.76)	2.32 (1.35-3.3)
YLDs	Northern Africa	160 (92-253)	0.46 (0.27-0.72)	943 (554-1428)	1.1 (0.64-1.66)	3.47 (2.9-4.04)
YLLs	Commonwealth Low Income	2310 (1433-3324)	5.03 (3.13-7.24)	10477 (6404-16720)	8.09 (5.02-12.84)	2.24 (1.27-3.23)
YLLs	East Asia	38964 (23777-58537)	7.95 (4.87-11.91)	105049 (63872-162769)	9.32 (5.67-14.38)	1.29 (0.92-1.68)
YLLs	Southern Sub-Saharan Africa	2532 (1713-3675)	15.84 (10.72-22.92)	10810 (7130-14394)	31.02 (20.36-41.37)	3.28 (2.71-3.86)
YLLs	Eastern Africa	3092 (1959-4281)	7.99 (5.08-11.04)	10842 (7225-15525)	11.66 (7.8-16.6)	1.24 (0.09-2.4)
YLLs	Eastern Europe	77104 (55006-101433)	44.34 (31.69-58.16)	109697 (76696-144437)	53.36 (37.28-70.27)	0.39 (-0.31-1.1)
YLLs	Eastern Sub-Saharan Africa	3207 (1896-4567)	7.59 (4.48-10.79)	11691 (7195-18378)	11.7 (7.3-18.12)	1.4 (0.24-2.58)
YLLs	Western Africa	2773 (1825-4042)	6.87 (4.54-10.05)	11961 (7692-17364)	11.93 (7.7-17.19)	1.81 (0.65-2.98)
YLLs	High-income North America	46708 (33164-62790)	24.27 (17.3-32.47)	123845 (89918-155861)	37.06 (27.18-46.52)	2.02 (1.46-2.58)
YLLs	North America	46717 (33170-62802)	24.27 (17.3-32.47)	123864 (89932-155885)	37.06 (27.18-46.53)	2.02 (1.46-2.58)
YLLs	Western Pacific Region	50983 (32347-74726)	7.95 (5.08-11.64)	137881 (89676-205913)	9.62 (6.27-14.31)	1.4 (1.07-1.73)
YLLs	Southern Africa	3220 (2150-4569)	12.72 (8.42-18.2)	14110 (9122-19393)	24.73 (15.86-34.01)	2.76 (1.92-3.6)
YLLs	Caribbean	4064 (2812-5398)	29.31 (20.25-38.86)	14113 (9909-18848)	50.5 (35.47-67.54)	2.38 (2.14-2.62)
YLLs	Western Sub-Saharan Africa	3484 (2270-5000)	7.76 (5.06-11.19)	14319 (9190-20524)	12.91 (8.3-18.56)	1.62 (0.46-2.8)
YLLs	Central Asia	10046 (7067-13353)	35.86 (25.25-47.66)	14325 (9954-19255)	29.15 (20.27-39.04)	-0.31 (-0.61-0)
YLLs	Oceania	413 (241-644)	24.24 (14.26-38.06)	1443 (761-2279)	33.04 (17.59-50.78)	1.38 (0.6-2.18)
YLLs	High-income Asia Pacific	7435 (5360-9929)	6.58 (4.73-8.79)	15559 (10999-20824)	8.25 (5.75-10.98)	1.6 (0.88-2.33)
YLLs	World Bank Lower Middle Income	47055 (32108-62531)	8.35 (5.77-11.12)	158373 (103337-208602)	11.24 (7.36-14.83)	1.46 (0.92-2.01)
YLLs	East Asia & Pacific - WB	58499 (37168-84584)	7.73 (4.94-11.15)	174848 (113890-252912)	10.28 (6.68-14.82)	1.73 (1.43-2.02)
YLLs	World Bank Low Income	5701 (3759-8284)	6.72 (4.43-9.73)	19357 (12727-28264)	10.1 (6.69-14.8)	1.28 (0.3-2.26)
YLLs	America	78742 (56366-105679)	23.74 (17.05-31.81)	221175 (158469-284038)	31.13 (22.34-39.9)	1.6 (1.36-1.83)
YLLs	Region of the Americas	78742 (56366-105679)	23.74 (17.05-31.81)	221175 (158469-284038)	31.13 (22.34-39.9)	1.6 (1.36-1.83)
YLLs	Middle East & North Africa - WB	5969 (3978-8398)	9.09 (6.13-12.83)	23149 (16211-30642)	12.72 (8.89-16.78)	1.9 (1.23-2.59)
YLLs	Asia	77480 (50988-110140)	6.86 (4.54-9.72)	250967 (167498-347921)	9.33 (6.22-12.92)	1.72 (1.47-1.97)
YLLs	Europe	173941 (123891-232505)	29.59 (21.11-39.61)	264598 (188326-347222)	32.24 (22.97-42.02)	0.55 (-0.12-1.22)
YLLs	Basic Health System	93303 (63021-128457)	11.24 (7.66-15.49)	272883 (188752-373037)	13.5 (9.35-18.45)	1.43 (1.17-1.69)
YLLs	Europe & Central Asia - WB	179594 (128050-239927)	29.69 (21.2-39.71)	273060 (194240-358031)	32.08 (22.81-41.82)	0.51 (-0.11-1.13)
YLLs	European Region	180508 (128680-241149)	29.65 (21.17-39.65)	275231 (195825-360765)	32.01 (22.76-41.71)	0.5 (-0.11-1.12)
YLLs	World Bank High Income	143165 (102396-192999)	20.07 (14.35-27)	288355 (208016-376442)	24.99 (18.14-32.51)	1.39 (0.72-2.05)
YLLs	Tropical Latin America	10404 (7380-14233)	20.57 (14.48-28.27)	32348 (22630-43021)	22.74 (15.91-30.25)	1.08 (0.75-1.41)
YLLs	World Bank Upper Middle Income	148228 (104510-200357)	17.57 (12.37-23.71)	324371 (229082-439186)	17.25 (12.16-23.28)	0.53 (0.27-0.78)
YLLs	Central Latin America	7950 (5609-10584)	17.34 (12.21-23.1)	33139 (23405-44735)	23.87 (16.84-32.19)	2.23 (1.66-2.8)
YLLs	Commonwealth High Income	15737 (11220-21293)	19.42 (13.82-26.24)	34708 (24739-45959)	25.59 (18.47-33.82)	1.93 (1.28-2.58)
YLLs	North Africa and Middle East	11679 (7714-16314)	12.79 (8.46-17.99)	37034 (25178-48836)	15.3 (10.35-20.25)	1.24 (0.6-1.89)
YLLs	Advanced Health System	227642 (161957-303814)	24.84 (17.67-33.16)	413611 (297935-537225)	29.06 (20.93-37.48)	0.92 (0.29-1.55)
YLLs	African Region	10422 (6939-14422)	8.59 (5.73-11.92)	42144 (27732-58824)	14.45 (9.47-19.89)	1.88 (0.81-2.95)
YLLs	Eastern Mediterranean Region	9349 (6399-13464)	9.87 (6.75-14.37)	42522 (28684-56819)	17.16 (11.6-22.95)	2.37 (1.59-3.15)
YLLs	Sub-Saharan Africa - WB	10713 (7093-14686)	8.86 (5.88-12.22)	43086 (28307-59982)	15 (9.9-20.61)	1.85 (0.76-2.95)
YLLs	Central Sub-Saharan Africa	989 (641-1495)	7.19 (4.62-10.87)	4583 (2661-7443)	13.65 (7.92-22.24)	2.01 (0.98-3.06)
YLLs	Central Europe	31136 (21988-41244)	36.54 (25.78-48.42)	47000 (33817-62855)	39.45 (28.34-52.75)	0.84 (0.15-1.54)
YLLs	Southeast Asia	10256 (6335-14543)	6.54 (4.11-9.26)	49120 (29962-68729)	12.72 (7.75-17.77)	3.01 (2.68-3.35)
YLLs	South Asia	8824 (6012-12373)	2.87 (1.96-4.03)	50389 (34074-73075)	6.26 (4.22-9.1)	3.27 (2.75-3.8)
YLLs	Africa	13515 (8992-18759)	8.74 (5.82-12.16)	52426 (34498-72124)	14.16 (9.33-19.35)	1.81 (0.82-2.81)
YLLs	Australasia	1905 (1332-2587)	15.24 (10.66-20.81)	5273 (3774-6915)	19.87 (14.23-25.99)	1.54 (1.01-2.07)
YLLs	South Asia - WB	9802 (6754-13727)	3.08 (2.14-4.31)	53149 (36251-77332)	6.42 (4.37-9.38)	3.1 (2.58-3.62)
YLLs	Central Africa	1527 (989-2182)	9.23 (5.96-13.14)	5927 (3697-8702)	15.61 (9.78-22.84)	1.57 (0.49-2.66)
YLLs	South-East Asia Region	13407 (8439-19258)	3.32 (2.09-4.77)	67671 (43235-94551)	6.71 (4.28-9.4)	3 (2.6-3.4)
YLLs	Commonwealth Middle Income	14462 (9860-19705)	4.37 (2.96-6.01)	73639 (49292-101331)	8.55 (5.73-11.8)	2.81 (2.25-3.37)
YLLs	Western Europe	57577 (40828-77758)	17.91 (12.67-24.15)	92716 (65430-124295)	19.84 (14.11-26.34)	1.09 (0.26-1.93)
YLLs	Limited Health System	20377 (13629-27842)	4.76 (3.18-6.52)	94511 (63947-130732)	8.56 (5.79-11.84)	2.45 (1.82-3.09)
YLLs	Minimal Health System	2831 (1855-4151)	8.28 (5.45-12.2)	9454 (6174-14104)	12.73 (8.31-19.1)	1.21 (0.12-2.3)
YLLs	Southern Latin America	6567 (4583-8914)	25.58 (17.9-34.71)	9549 (6678-12589)	20.41 (14.33-26.8)	-0.22 (-0.46-0.02)
YLLs	Northern Africa	2903 (1867-4172)	8.52 (5.61-12.3)	9585 (6522-13463)	11.55 (7.88-16.08)	1.68 (1.09-2.28)
YLLs	Latin America & Caribbean - WB	32476 (23011-43527)	22.11 (15.67-29.68)	98529 (69824-131051)	25.61 (18.15-34.07)	1.28 (0.94-1.62)
YLLs	Andean Latin America	3642 (2408-5135)	32.23 (21.29-45.43)	9883 (6335-14809)	31.34 (20.05-47)	0.65 (0.19-1.12)

## Sheet: ovarian cancer
	location_name	Num_1990	ASR_1990	Num_2021	ASR_2021	EAPC_CI
DALYs	Southern Africa	1956 (426-3733)	7.26 (1.61-13.65)	10368 (2755-18294)	17 (4.56-30.08)	3.16 (2.43-3.89)
DALYs	World Bank Lower Middle Income	17038 (2283-32929)	2.87 (0.4-5.49)	105743 (22579-189719)	7.21 (1.54-12.95)	3.69 (3.22-4.16)
DALYs	Northern Africa	1653 (377-3363)	4.61 (1.05-9.47)	11637 (3572-20639)	13.24 (4.05-23.56)	4.35 (3.8-4.9)
DALYs	America	56329 (13294-104174)	17.27 (4.1-31.87)	129383 (34845-229021)	19 (5.11-33.56)	0.84 (0.64-1.03)
DALYs	Region of the Americas	56329 (13294-104174)	17.27 (4.1-31.87)	129383 (34845-229021)	19 (5.11-33.56)	0.84 (0.64-1.03)
DALYs	Europe	105609 (23031-196390)	18.9 (4.1-35.18)	152187 (38435-269834)	20.04 (5.05-35.43)	0.52 (-0.06-1.1)
DALYs	Asia	20430 (-820-45513)	1.79 (-0.05-3.94)	154731 (28404-293589)	5.76 (1.05-10.91)	4.64 (4.4-4.88)
DALYs	Europe & Central Asia - WB	107210 (23389-199367)	18.59 (4.03-34.61)	157212 (39630-278614)	19.84 (4.99-35.05)	0.52 (-0.01-1.06)
DALYs	European Region	107894 (23548-200651)	18.59 (4.03-34.6)	158599 (39965-281234)	19.81 (4.98-35.02)	0.52 (-0.01-1.05)
DALYs	World Bank High Income	113998 (24331-213779)	17.05 (3.63-31.99)	169776 (42401-300911)	15.89 (3.98-28.2)	0.16 (-0.41-0.74)
DALYs	Basic Health System	28432 (3119-56849)	3.36 (0.39-6.67)	173466 (40871-318031)	8.65 (2.03-15.87)	3.99 (3.75-4.24)
DALYs	Tropical Latin America	4626 (972-9022)	8.52 (1.78-16.56)	19032 (4476-34719)	13.52 (3.18-24.66)	2.1 (1.83-2.37)
DALYs	World Bank Upper Middle Income	56004 (10531-107471)	6.56 (1.25-12.58)	191234 (47153-342553)	10.4 (2.55-18.64)	2.24 (1.99-2.49)
DALYs	Central Sub-Saharan Africa	195 (1-451)	1.35 (0.01-3.08)	2048 (345-4184)	5.55 (0.92-11.34)	4.76 (3.79-5.74)
DALYs	Commonwealth High Income	17323 (3786-33293)	23.39 (5.14-44.89)	22497 (5650-40433)	17.8 (4.47-31.81)	-0.49 (-1.04-0.06)
DALYs	Advanced Health System	152957 (33665-283253)	17.54 (3.85-32.5)	232787 (58637-405205)	17.63 (4.44-30.64)	0.38 (-0.17-0.92)
DALYs	Central Africa	326 (29-660)	1.84 (0.16-3.71)	2495 (473-4742)	5.87 (1.15-11.22)	3.73 (2.73-4.73)
DALYs	Middle East & North Africa - WB	3877 (855-7706)	5.61 (1.24-11.05)	25762 (7443-45665)	13.2 (3.82-23.54)	3.71 (3.11-4.31)
DALYs	Southeast Asia	2759 (-83-6007)	1.67 (-0.06-3.64)	26640 (5007-50775)	6.82 (1.27-12.97)	5.56 (5.23-5.9)
DALYs	Central Europe	16873 (3841-31014)	20.59 (4.65-38.13)	27713 (7172-50230)	25.65 (6.53-46.23)	1.31 (0.7-1.92)
DALYs	Sub-Saharan Africa - WB	4346 (681-8386)	3.38 (0.54-6.51)	28130 (6189-52722)	8.8 (1.95-16.43)	3.27 (2.29-4.26)
DALYs	African Region	4340 (693-8373)	3.37 (0.55-6.45)	28184 (6282-52907)	8.72 (1.96-16.29)	3.28 (2.33-4.25)
DALYs	Oceania	62 (12-126)	3.41 (0.66-6.95)	283 (73-534)	5.93 (1.54-11.06)	2.19 (1.52-2.87)
DALYs	Central Latin America	4750 (1033-8901)	9.51 (2.09-17.81)	29277 (8418-52488)	20.87 (5.99-37.44)	3.53 (3.12-3.95)
DALYs	Eastern Mediterranean Region	4381 (789-9698)	4.33 (0.78-9.56)	35799 (9813-64944)	13.35 (3.65-24.24)	4.48 (3.78-5.18)
DALYs	North Africa and Middle East	6994 (1428-13919)	7.27 (1.49-14.33)	37560 (10820-65762)	14.62 (4.22-25.6)	3.01 (2.45-3.57)
DALYs	Minimal Health System	632 (48-1453)	1.73 (0.13-3.92)	3764 (604-7477)	4.55 (0.71-9.17)	3.01 (2.01-4.03)
DALYs	Australasia	2816 (599-5214)	23.68 (5-43.97)	3935 (1041-7041)	15.67 (4.12-27.86)	-0.72 (-1.24--0.21)
DALYs	Caribbean	951 (199-1788)	6.81 (1.44-12.82)	3937 (950-7222)	14.23 (3.43-26.1)	2.95 (2.71-3.18)
DALYs	Africa	5978 (1040-11818)	3.64 (0.64-7.16)	39683 (10056-71832)	9.76 (2.49-17.62)	3.53 (2.64-4.42)
DALYs	South Asia	3320 (-477-7497)	0.98 (-0.16-2.23)	42615 (6815-78757)	5.11 (0.82-9.43)	6.23 (5.77-6.69)
DALYs	South Asia - WB	3626 (-431-8084)	1.04 (-0.14-2.34)	44062 (7136-81549)	5.15 (0.84-9.52)	6.05 (5.6-6.51)
DALYs	Eastern Europe	35233 (8318-62486)	21.36 (4.99-37.8)	50056 (13203-86238)	26.48 (6.87-45.59)	0.97 (0.38-1.55)
DALYs	Andean Latin America	620 (111-1285)	5.2 (0.93-10.8)	5018 (1245-9643)	15.55 (3.86-29.85)	4.48 (3.99-4.98)
DALYs	South-East Asia Region	4241 (-631-9638)	0.97 (-0.16-2.23)	50419 (8327-91625)	4.89 (0.8-8.9)	6.05 (5.69-6.41)
DALYs	East Asia	4731 (-2392-12911)	0.97 (-0.47-2.63)	54989 (10889-112924)	4.86 (0.96-9.99)	6.17 (5.81-6.52)
DALYs	Commonwealth Middle Income	6161 (343-12666)	1.72 (0.1-3.53)	56567 (10838-102562)	6.31 (1.2-11.44)	4.92 (4.44-5.41)
DALYs	High-income Asia Pacific	2550 (-283-5765)	2.29 (-0.28-5.19)	6117 (662-12207)	3.5 (0.38-6.99)	1.8 (1.16-2.44)
DALYs	Western Europe	50346 (10328-95161)	17.18 (3.53-32.53)	62381 (14564-114044)	14.7 (3.42-26.9)	-0.22 (-0.91-0.48)
DALYs	High-income North America	41346 (10085-74963)	23.36 (5.74-42.27)	64190 (17684-111223)	20.45 (5.66-35.38)	-0.02 (-0.51-0.48)
DALYs	North America	41347 (10086-74964)	23.36 (5.74-42.27)	64196 (17686-111238)	20.45 (5.66-35.38)	-0.02 (-0.51-0.48)
DALYs	Latin America & Caribbean - WB	15147 (3294-29114)	9.89 (2.16-18.98)	65740 (17223-119981)	17.16 (4.49-31.34)	2.57 (2.28-2.85)
DALYs	Limited Health System	6497 (-139-13873)	1.41 (-0.04-2.99)	66546 (11067-121995)	5.75 (0.95-10.53)	5.25 (4.68-5.82)
DALYs	Western Africa	869 (126-1644)	2.05 (0.3-3.9)	6844 (1423-13254)	6.01 (1.24-11.64)	3.58 (2.55-4.63)
DALYs	Western Pacific Region	11000 (-1531-25371)	1.73 (-0.22-3.96)	71889 (13937-142584)	5.07 (0.97-10.06)	4.38 (4.07-4.68)
DALYs	Western Sub-Saharan Africa	1031 (162-1905)	2.18 (0.34-4.04)	7736 (1633-14872)	6.12 (1.3-11.8)	3.4 (2.36-4.45)
DALYs	Central Asia	2522 (554-4677)	9.08 (2-16.79)	7936 (1896-14300)	15.77 (3.76-28.49)	2.35 (2.08-2.61)
DALYs	Eastern Africa	1175 (77-2536)	2.82 (0.18-6.11)	8340 (1540-16116)	8.03 (1.49-15.64)	3.59 (2.54-4.65)
DALYs	Southern Sub-Saharan Africa	1774 (442-3343)	10.58 (2.68-19.98)	8404 (2318-14969)	23.2 (6.41-41.25)	3.37 (2.9-3.84)
DALYs	Southern Latin America	4241 (978-7970)	16.81 (3.87-31.61)	8627 (2305-15147)	19.48 (5.21-34.22)	1.07 (0.87-1.28)
DALYs	Eastern Sub-Saharan Africa	1133 (12-2412)	2.48 (0.02-5.26)	8753 (1483-17323)	7.84 (1.32-15.4)	3.88 (2.81-4.95)
DALYs	East Asia & Pacific - WB	12789 (-1819-29087)	1.7 (-0.22-3.82)	91029 (17704-177234)	5.43 (1.05-10.54)	4.69 (4.42-4.97)
DALYs	Commonwealth Low Income	822 (-35-1820)	1.67 (-0.07-3.66)	9288 (1653-18497)	6.61 (1.15-13.14)	5.35 (4.47-6.25)
DALYs	World Bank Low Income	1475 (18-3448)	1.64 (0.02-3.8)	9809 (1709-19402)	4.7 (0.81-9.38)	3.47 (2.57-4.38)
Deaths	High-income Asia Pacific	85 (-9-189)	0.07 (-0.01-0.17)	253 (22-508)	0.12 (0.01-0.24)	2.19 (1.39-2.99)
Deaths	South-East Asia Region	115 (-21-265)	0.03 (-0.01-0.06)	1529 (247-2809)	0.15 (0.02-0.28)	6.41 (5.99-6.84)
Deaths	Minimal Health System	19 (1-43)	0.06 (0-0.12)	110 (17-221)	0.15 (0.02-0.29)	2.97 (1.87-4.09)
Deaths	World Bank Low Income	44 (0-101)	0.05 (0-0.12)	290 (49-582)	0.15 (0.03-0.31)	3.5 (2.49-4.53)
Deaths	South Asia	93 (-17-214)	0.03 (-0.01-0.07)	1303 (208-2414)	0.16 (0.03-0.3)	6.52 (5.98-7.06)
Deaths	South Asia - WB	102 (-15-232)	0.03 (-0.01-0.07)	1347 (218-2504)	0.16 (0.03-0.3)	6.33 (5.8-6.86)
Deaths	East Asia	145 (-70-392)	0.03 (-0.02-0.08)	1814 (356-3763)	0.16 (0.03-0.33)	6.29 (5.93-6.65)
Deaths	Western Pacific Region	359 (-37-809)	0.06 (-0.01-0.13)	2426 (461-4800)	0.16 (0.03-0.33)	4.31 (3.99-4.63)
Deaths	East Asia & Pacific - WB	407 (-47-900)	0.06 (-0.01-0.12)	2980 (566-5721)	0.17 (0.03-0.33)	4.61 (4.32-4.9)
Deaths	Limited Health System	188 (-7-399)	0.04 (0-0.09)	2017 (329-3686)	0.18 (0.03-0.34)	5.39 (4.73-6.06)
Deaths	Asia	637 (-15-1388)	0.06 (0-0.13)	4939 (880-9397)	0.18 (0.03-0.35)	4.59 (4.3-4.87)
Deaths	Central Sub-Saharan Africa	6 (0-14)	0.05 (0-0.1)	61 (10-125)	0.18 (0.03-0.37)	4.65 (3.57-5.75)
Deaths	Oceania	2 (0-4)	0.11 (0.02-0.22)	8 (2-15)	0.19 (0.05-0.34)	2.23 (1.4-3.07)
Deaths	Commonwealth Low Income	24 (-1-54)	0.05 (0-0.12)	266 (45-528)	0.2 (0.03-0.4)	5.29 (4.3-6.28)
Deaths	Central Africa	10 (1-20)	0.06 (0.01-0.13)	76 (15-145)	0.2 (0.04-0.38)	3.68 (2.57-4.8)
Deaths	Southeast Asia	73 (-5-160)	0.05 (0-0.1)	763 (142-1449)	0.2 (0.04-0.38)	5.81 (5.44-6.19)
Deaths	Commonwealth Middle Income	183 (10-375)	0.06 (0-0.11)	1767 (335-3199)	0.21 (0.04-0.38)	5.03 (4.45-5.62)
Deaths	Western Africa	28 (4-54)	0.07 (0.01-0.14)	212 (44-411)	0.21 (0.04-0.41)	3.55 (2.38-4.73)
Deaths	Western Sub-Saharan Africa	33 (5-61)	0.07 (0.01-0.14)	239 (51-462)	0.21 (0.05-0.41)	3.38 (2.22-4.57)
Deaths	World Bank Lower Middle Income	526 (74-1002)	0.09 (0.01-0.18)	3233 (682-5851)	0.23 (0.05-0.42)	3.64 (3.09-4.19)
Deaths	Eastern Sub-Saharan Africa	33 (0-70)	0.08 (0-0.17)	253 (42-498)	0.25 (0.04-0.49)	3.93 (2.74-5.12)
Deaths	Eastern Africa	34 (2-74)	0.09 (0-0.19)	242 (44-470)	0.26 (0.05-0.51)	3.62 (2.45-4.81)
Deaths	Basic Health System	888 (105-1760)	0.11 (0.01-0.22)	5586 (1312-10213)	0.28 (0.06-0.51)	3.98 (3.7-4.27)
Deaths	African Region	135 (22-259)	0.11 (0.02-0.22)	874 (196-1632)	0.3 (0.07-0.56)	3.31 (2.22-4.41)
Deaths	Sub-Saharan Africa - WB	135 (21-261)	0.11 (0.02-0.22)	865 (191-1616)	0.3 (0.07-0.56)	3.28 (2.12-4.46)
Deaths	Africa	184 (32-362)	0.12 (0.02-0.24)	1228 (313-2215)	0.34 (0.08-0.61)	3.57 (2.55-4.61)
Deaths	World Bank Upper Middle Income	1821 (353-3488)	0.22 (0.04-0.42)	6481 (1600-11628)	0.34 (0.08-0.62)	2.29 (2.04-2.55)
Deaths	Eastern Mediterranean Region	130 (23-287)	0.14 (0.02-0.31)	1073 (293-1959)	0.45 (0.12-0.82)	4.57 (3.74-5.42)
Deaths	Northern Africa	51 (12-104)	0.15 (0.03-0.32)	366 (111-652)	0.45 (0.14-0.82)	4.47 (3.79-5.15)
Deaths	Caribbean	30 (6-57)	0.22 (0.05-0.42)	130 (31-238)	0.46 (0.11-0.84)	3.06 (2.81-3.3)
Deaths	Tropical Latin America	145 (30-282)	0.28 (0.06-0.55)	646 (150-1192)	0.46 (0.11-0.84)	2.27 (1.95-2.59)
Deaths	Middle East & North Africa - WB	121 (27-239)	0.19 (0.04-0.38)	807 (232-1441)	0.46 (0.13-0.82)	3.71 (2.97-4.46)
Deaths	Andean Latin America	18 (3-38)	0.16 (0.03-0.33)	158 (39-305)	0.5 (0.12-0.97)	4.65 (4.1-5.19)
Deaths	North Africa and Middle East	215 (44-427)	0.24 (0.05-0.49)	1200 (345-2096)	0.51 (0.15-0.89)	3.16 (2.49-3.84)
Deaths	Central Asia	82 (18-151)	0.29 (0.06-0.54)	255 (62-459)	0.53 (0.13-0.95)	2.39 (2.1-2.67)
Deaths	Latin America & Caribbean - WB	488 (107-930)	0.34 (0.07-0.64)	2172 (558-3971)	0.57 (0.15-1.03)	2.57 (2.24-2.9)
Deaths	Western Europe	2051 (421-3876)	0.63 (0.13-1.2)	2895 (671-5329)	0.58 (0.14-1.06)	0.12 (-0.76-1)
Deaths	World Bank High Income	4446 (958-8360)	0.62 (0.13-1.16)	7314 (1811-12945)	0.6 (0.15-1.05)	0.36 (-0.35-1.08)
Deaths	Southern Africa	61 (13-116)	0.25 (0.05-0.48)	333 (89-594)	0.6 (0.16-1.07)	3.22 (2.38-4.08)
Deaths	Australasia	107 (22-198)	0.85 (0.18-1.58)	173 (45-315)	0.62 (0.16-1.1)	-0.35 (-0.96-0.27)
Deaths	Advanced Health System	5743 (1252-10724)	0.62 (0.14-1.16)	9605 (2406-16919)	0.64 (0.16-1.12)	0.58 (-0.09-1.25)
Deaths	Central Latin America	145 (31-271)	0.32 (0.07-0.59)	924 (262-1669)	0.67 (0.19-1.21)	3.53 (3.04-4.03)
Deaths	America	2087 (484-3869)	0.62 (0.15-1.16)	4852 (1290-8636)	0.68 (0.18-1.2)	0.81 (0.58-1.03)
Deaths	Region of the Americas	2087 (484-3869)	0.62 (0.15-1.16)	4852 (1290-8636)	0.68 (0.18-1.2)	0.81 (0.58-1.03)
Deaths	Southern Latin America	152 (35-286)	0.59 (0.14-1.12)	320 (84-567)	0.68 (0.18-1.2)	1.12 (0.86-1.38)
Deaths	Commonwealth High Income	679 (145-1300)	0.84 (0.18-1.61)	1000 (247-1803)	0.7 (0.18-1.27)	-0.11 (-0.78-0.57)
Deaths	Europe & Central Asia - WB	3975 (866-7433)	0.65 (0.14-1.21)	6428 (1595-11496)	0.73 (0.18-1.29)	0.79 (0.12-1.46)
Deaths	European Region	4000 (871-7481)	0.65 (0.14-1.21)	6486 (1609-11603)	0.73 (0.18-1.29)	0.77 (0.12-1.42)
Deaths	Europe	3923 (855-7337)	0.66 (0.14-1.23)	6276 (1558-11230)	0.73 (0.18-1.31)	0.79 (0.09-1.49)
Deaths	High-income North America	1604 (382-2944)	0.83 (0.2-1.52)	2701 (726-4685)	0.78 (0.21-1.34)	0.17 (-0.43-0.78)
Deaths	North America	1604 (382-2944)	0.83 (0.2-1.52)	2702 (726-4685)	0.78 (0.21-1.34)	0.17 (-0.43-0.78)
Deaths	Southern Sub-Saharan Africa	56 (14-107)	0.36 (0.09-0.68)	278 (76-494)	0.81 (0.22-1.43)	3.48 (2.93-4.04)
Deaths	Eastern Europe	1182 (280-2096)	0.68 (0.16-1.21)	1832 (491-3169)	0.89 (0.24-1.54)	1.22 (0.55-1.9)
Deaths	Central Europe	595 (138-1095)	0.7 (0.16-1.3)	1138 (295-2060)	0.94 (0.24-1.71)	1.68 (0.98-2.39)
YLDs	Minimal Health System	14 (1-32)	0.04 (0-0.09)	87 (14-182)	0.1 (0.02-0.21)	3.16 (2.18-4.15)
YLDs	World Bank Low Income	33 (0-76)	0.04 (0-0.08)	245 (38-499)	0.11 (0.02-0.23)	3.85 (2.97-4.73)
YLDs	South Asia	74 (-11-179)	0.02 (0-0.05)	1051 (179-2096)	0.12 (0.02-0.25)	6.55 (6.12-6.98)
YLDs	Central Sub-Saharan Africa	4 (0-10)	0.03 (0-0.07)	47 (8-104)	0.12 (0.02-0.27)	4.9 (3.95-5.87)
YLDs	High-income Asia Pacific	71 (-8-172)	0.06 (-0.01-0.16)	233 (20-465)	0.13 (0.01-0.27)	2.84 (2.19-3.5)
YLDs	South Asia - WB	83 (-10-195)	0.02 (0-0.05)	1102 (194-2201)	0.13 (0.02-0.25)	6.35 (5.92-6.78)
YLDs	Central Africa	7 (1-15)	0.04 (0-0.09)	58 (10-124)	0.13 (0.02-0.29)	3.84 (2.87-4.82)
YLDs	Limited Health System	148 (-4-325)	0.03 (0-0.07)	1664 (289-3177)	0.14 (0.02-0.27)	5.53 (5-6.08)
YLDs	Western Africa	20 (2-39)	0.05 (0.01-0.09)	164 (33-346)	0.14 (0.03-0.29)	3.71 (2.71-4.71)
YLDs	Western Sub-Saharan Africa	23 (3-46)	0.05 (0.01-0.1)	186 (38-389)	0.14 (0.03-0.3)	3.53 (2.53-4.54)
YLDs	South-East Asia Region	114 (-16-271)	0.03 (0-0.06)	1537 (260-2957)	0.15 (0.02-0.28)	6.46 (6.12-6.81)
YLDs	East Asia	117 (-60-346)	0.02 (-0.01-0.07)	1697 (319-3551)	0.15 (0.03-0.32)	7.12 (6.76-7.47)
YLDs	Commonwealth Middle Income	146 (9-310)	0.04 (0-0.08)	1432 (281-2759)	0.16 (0.03-0.3)	5.12 (4.66-5.58)
YLDs	Commonwealth Low Income	18 (-1-41)	0.03 (0-0.08)	231 (40-482)	0.16 (0.03-0.33)	5.8 (4.96-6.65)
YLDs	Western Pacific Region	301 (-32-737)	0.05 (0-0.11)	2287 (428-4699)	0.17 (0.03-0.34)	5 (4.7-5.3)
YLDs	Asia	542 (-20-1264)	0.05 (0-0.11)	4735 (921-9392)	0.18 (0.03-0.35)	5.17 (4.94-5.39)
YLDs	Eastern Sub-Saharan Africa	24 (0-55)	0.05 (0-0.12)	208 (33-432)	0.18 (0.03-0.37)	4.2 (3.18-5.23)
YLDs	East Asia & Pacific - WB	360 (-43-894)	0.05 (0-0.12)	3071 (571-6179)	0.19 (0.03-0.38)	5.41 (5.13-5.7)
YLDs	Eastern Africa	26 (2-57)	0.06 (0-0.13)	206 (38-413)	0.19 (0.03-0.38)	3.92 (2.92-4.93)
YLDs	World Bank Lower Middle Income	429 (58-847)	0.07 (0.01-0.14)	2923 (592-5472)	0.2 (0.04-0.37)	3.97 (3.53-4.41)
YLDs	Sub-Saharan Africa - WB	99 (15-198)	0.08 (0.01-0.15)	679 (149-1323)	0.2 (0.04-0.4)	3.39 (2.46-4.33)
YLDs	African Region	99 (16-196)	0.08 (0.01-0.15)	685 (150-1338)	0.2 (0.05-0.39)	3.41 (2.5-4.33)
YLDs	Oceania	2 (0-4)	0.11 (0.02-0.22)	10 (2-21)	0.2 (0.05-0.41)	2.38 (1.77-3)
YLDs	Africa	139 (24-284)	0.08 (0.01-0.17)	998 (244-1923)	0.24 (0.06-0.46)	3.7 (2.86-4.56)
YLDs	Basic Health System	706 (69-1470)	0.08 (0.01-0.17)	5144 (1120-9895)	0.26 (0.06-0.5)	4.66 (4.42-4.9)
YLDs	Southeast Asia	90 (-4-201)	0.05 (0-0.12)	1042 (188-2042)	0.27 (0.05-0.52)	6.16 (5.82-6.51)
YLDs	World Bank Upper Middle Income	1367 (245-2749)	0.16 (0.03-0.32)	5433 (1270-10543)	0.3 (0.07-0.59)	2.82 (2.58-3.06)
YLDs	Eastern Mediterranean Region	107 (18-231)	0.1 (0.02-0.23)	972 (246-1832)	0.35 (0.09-0.66)	4.76 (4.11-5.41)
YLDs	Tropical Latin America	110 (21-230)	0.2 (0.04-0.42)	503 (116-964)	0.36 (0.08-0.69)	2.49 (2.24-2.74)
YLDs	Northern Africa	41 (9-85)	0.11 (0.02-0.24)	321 (89-603)	0.36 (0.1-0.67)	4.61 (4.1-5.13)
YLDs	Middle East & North Africa - WB	100 (21-211)	0.14 (0.03-0.3)	750 (206-1403)	0.37 (0.1-0.7)	4.05 (3.49-4.62)
YLDs	Central Asia	57 (12-109)	0.21 (0.04-0.39)	191 (44-370)	0.38 (0.09-0.74)	2.51 (2.26-2.77)
YLDs	Caribbean	24 (5-47)	0.17 (0.03-0.33)	107 (27-211)	0.39 (0.1-0.77)	3.15 (2.9-3.4)
YLDs	Southern Africa	46 (10-90)	0.17 (0.04-0.32)	249 (64-470)	0.4 (0.1-0.75)	3.16 (2.48-3.85)
YLDs	North Africa and Middle East	170 (36-368)	0.17 (0.04-0.38)	1081 (298-2006)	0.41 (0.11-0.76)	3.54 (3.02-4.06)
YLDs	Andean Latin America	15 (2-31)	0.12 (0.02-0.26)	138 (35-275)	0.42 (0.11-0.84)	5.07 (4.58-5.55)
YLDs	Latin America & Caribbean - WB	366 (77-722)	0.24 (0.05-0.46)	1778 (460-3454)	0.47 (0.12-0.91)	2.97 (2.7-3.24)
YLDs	Western Europe	1529 (304-2990)	0.53 (0.1-1.04)	2118 (495-4093)	0.53 (0.12-1.01)	0.2 (-0.45-0.86)
YLDs	World Bank High Income	3430 (702-6755)	0.52 (0.11-1.02)	5529 (1376-10495)	0.54 (0.13-1.02)	0.46 (-0.09-1)
YLDs	Australasia	86 (20-167)	0.72 (0.17-1.42)	131 (35-243)	0.54 (0.15-1)	-0.38 (-0.9-0.15)
YLDs	Southern Latin America	102 (23-200)	0.4 (0.09-0.79)	239 (58-452)	0.55 (0.13-1.03)	1.55 (1.34-1.76)
YLDs	Southern Sub-Saharan Africa	42 (9-83)	0.25 (0.06-0.48)	203 (56-373)	0.55 (0.15-1.02)	3.37 (2.93-3.8)
YLDs	Advanced Health System	4392 (914-8551)	0.51 (0.11-0.99)	7235 (1857-13556)	0.57 (0.15-1.06)	0.67 (0.15-1.2)
YLDs	Central Latin America	117 (25-229)	0.23 (0.05-0.45)	795 (217-1567)	0.57 (0.15-1.12)	3.92 (3.54-4.3)
YLDs	America	1708 (398-3316)	0.52 (0.12-1.01)	3878 (1041-7263)	0.58 (0.16-1.08)	0.81 (0.62-1.01)
YLDs	Region of the Americas	1708 (398-3316)	0.52 (0.12-1.01)	3878 (1041-7263)	0.58 (0.16-1.08)	0.81 (0.62-1.01)
YLDs	European Region	2920 (608-5578)	0.51 (0.11-0.98)	4663 (1182-8815)	0.6 (0.15-1.13)	0.82 (0.31-1.33)
YLDs	Europe & Central Asia - WB	2902 (604-5539)	0.51 (0.11-0.98)	4623 (1172-8735)	0.6 (0.15-1.14)	0.82 (0.3-1.34)
YLDs	Europe	2866 (596-5474)	0.52 (0.11-1)	4502 (1143-8505)	0.61 (0.16-1.16)	0.83 (0.28-1.39)
YLDs	Commonwealth High Income	509 (108-984)	0.69 (0.15-1.34)	760 (194-1467)	0.63 (0.16-1.21)	0.06 (-0.47-0.6)
YLDs	Central Europe	395 (86-757)	0.49 (0.1-0.93)	709 (172-1374)	0.68 (0.16-1.3)	1.63 (1.04-2.22)
YLDs	High-income North America	1346 (320-2619)	0.77 (0.18-1.48)	2116 (584-3822)	0.7 (0.2-1.26)	0.05 (-0.42-0.52)
YLDs	North America	1346 (320-2619)	0.77 (0.18-1.48)	2116 (584-3822)	0.7 (0.2-1.26)	0.05 (-0.42-0.52)
YLDs	Eastern Europe	870 (206-1637)	0.54 (0.13-1.01)	1344 (369-2462)	0.73 (0.2-1.35)	1.27 (0.72-1.83)
YLLs	World Bank Upper Middle Income	54637 (10300-104807)	6.4 (1.22-12.27)	185801 (45975-333369)	10.1 (2.49-18.13)	2.23 (1.98-2.47)
YLLs	Middle East & North Africa - WB	3777 (833-7512)	5.47 (1.21-10.79)	25012 (7200-44357)	12.83 (3.68-22.83)	3.7 (3.1-4.3)
YLLs	Northern Africa	1612 (369-3285)	4.5 (1.03-9.22)	11316 (3449-20060)	12.88 (3.91-22.91)	4.35 (3.8-4.9)
YLLs	Eastern Mediterranean Region	4275 (770-9464)	4.22 (0.76-9.33)	34827 (9558-63408)	13 (3.55-23.7)	4.47 (3.78-5.17)
YLLs	Tropical Latin America	4516 (947-8806)	8.32 (1.74-16.2)	18529 (4367-33837)	13.16 (3.1-24.02)	2.09 (1.82-2.36)
YLLs	Caribbean	927 (194-1742)	6.64 (1.4-12.47)	3830 (921-7017)	13.84 (3.33-25.31)	2.94 (2.71-3.18)
YLLs	Western Europe	48817 (10005-92564)	16.65 (3.41-31.63)	60263 (14115-110205)	14.17 (3.31-26)	-0.23 (-0.93-0.47)
YLLs	North Africa and Middle East	6824 (1397-13603)	7.09 (1.45-14.03)	36479 (10473-63836)	14.21 (4.09-24.84)	3 (2.44-3.56)
YLLs	Andean Latin America	605 (109-1258)	5.08 (0.91-10.57)	4881 (1210-9369)	15.13 (3.76-29.01)	4.47 (3.97-4.97)
YLLs	Australasia	2730 (581-5046)	22.95 (4.84-42.58)	3805 (1004-6806)	15.13 (3.99-26.96)	-0.74 (-1.25--0.22)
YLLs	World Bank High Income	110568 (23652-207565)	16.53 (3.53-31.05)	164247 (41163-291472)	15.35 (3.86-27.22)	0.15 (-0.42-0.73)
YLLs	Central Asia	2465 (539-4577)	8.87 (1.94-16.43)	7746 (1850-13957)	15.39 (3.67-27.8)	2.34 (2.08-2.61)
YLLs	Southern Africa	1910 (416-3645)	7.09 (1.57-13.34)	10119 (2686-17877)	16.6 (4.44-29.34)	3.16 (2.43-3.89)
YLLs	Latin America & Caribbean - WB	14781 (3219-28323)	9.66 (2.11-18.47)	63962 (16723-116531)	16.69 (4.36-30.43)	2.56 (2.27-2.84)
YLLs	Advanced Health System	148565 (32756-275839)	17.03 (3.75-31.6)	225551 (57009-393775)	17.06 (4.31-29.81)	0.37 (-0.18-0.91)
YLLs	Commonwealth High Income	16814 (3673-32271)	22.69 (4.99-43.55)	21737 (5478-39105)	17.18 (4.33-30.72)	-0.51 (-1.06-0.04)
YLLs	America	54621 (12889-101079)	16.75 (3.98-30.93)	125505 (33738-222212)	18.42 (4.95-32.55)	0.84 (0.64-1.03)
YLLs	Region of the Americas	54621 (12889-101079)	16.75 (3.98-30.93)	125505 (33738-222212)	18.42 (4.95-32.55)	0.84 (0.64-1.03)
YLLs	Southern Latin America	4139 (954-7756)	16.41 (3.78-30.76)	8388 (2232-14715)	18.93 (5.04-33.27)	1.06 (0.85-1.27)
YLLs	European Region	104975 (23000-196154)	18.08 (3.94-33.82)	153937 (38728-272822)	19.21 (4.82-33.94)	0.51 (-0.02-1.04)
YLLs	Europe & Central Asia - WB	104308 (22845-194898)	18.08 (3.94-33.82)	152590 (38402-270278)	19.24 (4.83-33.97)	0.51 (-0.02-1.05)
YLLs	Europe	102743 (22495-191975)	18.38 (4-34.37)	147685 (37237-261792)	19.43 (4.89-34.33)	0.51 (-0.07-1.09)
YLLs	High-income North America	40000 (9789-72563)	22.59 (5.57-40.8)	62075 (17054-107291)	19.75 (5.45-34.17)	-0.02 (-0.52-0.48)
YLLs	North America	40001 (9789-72564)	22.59 (5.57-40.8)	62080 (17057-107305)	19.75 (5.45-34.17)	-0.02 (-0.52-0.48)
YLLs	Central Latin America	4633 (1007-8688)	9.29 (2.04-17.4)	28482 (8181-50878)	20.31 (5.82-36.3)	3.52 (3.11-3.94)
YLLs	Southern Sub-Saharan Africa	1732 (433-3265)	10.33 (2.62-19.54)	8201 (2249-14570)	22.65 (6.22-40.17)	3.37 (2.9-3.84)
YLLs	Central Europe	16478 (3764-30319)	20.1 (4.55-37.26)	27003 (6981-48962)	24.98 (6.35-45.04)	1.3 (0.69-1.91)
YLLs	Eastern Europe	34363 (8116-60875)	20.82 (4.88-36.93)	48712 (12854-83758)	25.74 (6.68-44.29)	0.96 (0.37-1.55)
YLLs	High-income Asia Pacific	2479 (-274-5612)	2.22 (-0.27-5.05)	5884 (642-11746)	3.37 (0.37-6.74)	1.76 (1.13-2.4)
YLLs	Minimal Health System	618 (48-1423)	1.7 (0.13-3.84)	3677 (591-7308)	4.44 (0.69-8.97)	3.01 (2.01-4.02)
YLLs	World Bank Low Income	1443 (19-3383)	1.6 (0.02-3.73)	9564 (1673-18981)	4.59 (0.8-9.18)	3.46 (2.56-4.38)
YLLs	East Asia	4614 (-2328-12649)	0.95 (-0.46-2.58)	53292 (10507-110106)	4.7 (0.93-9.73)	6.14 (5.78-6.5)
YLLs	South-East Asia Region	4127 (-618-9347)	0.95 (-0.16-2.18)	48882 (8074-88891)	4.75 (0.78-8.64)	6.04 (5.68-6.4)
YLLs	Western Pacific Region	10699 (-1493-24694)	1.68 (-0.21-3.86)	69602 (13526-138812)	4.91 (0.94-9.8)	4.36 (4.05-4.66)
YLLs	South Asia	3245 (-467-7334)	0.96 (-0.16-2.18)	41564 (6636-76918)	4.99 (0.8-9.21)	6.22 (5.77-6.68)
YLLs	South Asia - WB	3543 (-421-7898)	1.01 (-0.14-2.29)	42961 (6942-79648)	5.02 (0.81-9.31)	6.05 (5.59-6.5)
YLLs	East Asia & Pacific - WB	12428 (-1768-28178)	1.65 (-0.21-3.71)	87958 (17141-170796)	5.24 (1.01-10.15)	4.67 (4.39-4.94)
YLLs	Central Sub-Saharan Africa	191 (1-441)	1.32 (0.01-3.01)	2001 (337-4083)	5.42 (0.9-11.06)	4.76 (3.78-5.74)
YLLs	Asia	19888 (-800-44258)	1.74 (-0.05-3.84)	149996 (27530-285578)	5.58 (1.02-10.61)	4.62 (4.39-4.86)
YLLs	Limited Health System	6349 (-134-13560)	1.38 (-0.04-2.92)	64882 (10806-118776)	5.6 (0.92-10.23)	5.24 (4.67-5.81)
YLLs	Oceania	60 (12-122)	3.3 (0.63-6.72)	272 (71-511)	5.73 (1.49-10.63)	2.19 (1.51-2.87)
YLLs	Central Africa	319 (28-648)	1.8 (0.16-3.64)	2437 (464-4630)	5.74 (1.13-10.97)	3.72 (2.73-4.73)
YLLs	Western Africa	850 (124-1606)	2.01 (0.29-3.81)	6680 (1391-12922)	5.87 (1.21-11.39)	3.58 (2.54-4.63)
YLLs	Western Sub-Saharan Africa	1008 (159-1862)	2.13 (0.34-3.94)	7550 (1596-14533)	5.98 (1.27-11.54)	3.4 (2.36-4.45)
YLLs	Commonwealth Middle Income	6015 (335-12341)	1.68 (0.1-3.44)	55136 (10549-99926)	6.15 (1.18-11.13)	4.92 (4.43-5.41)
YLLs	Commonwealth Low Income	804 (-34-1777)	1.63 (-0.07-3.58)	9057 (1615-18081)	6.45 (1.13-12.85)	5.34 (4.46-6.24)
YLLs	Southeast Asia	2669 (-79-5790)	1.61 (-0.06-3.52)	25598 (4826-49158)	6.55 (1.22-12.53)	5.54 (5.2-5.88)
YLLs	World Bank Lower Middle Income	16609 (2221-32020)	2.8 (0.39-5.36)	102819 (21939-185791)	7.02 (1.49-12.69)	3.68 (3.21-4.15)
YLLs	Eastern Sub-Saharan Africa	1110 (12-2356)	2.43 (0.02-5.15)	8546 (1451-16943)	7.66 (1.3-15.07)	3.87 (2.8-4.95)
YLLs	Eastern Africa	1149 (75-2484)	2.76 (0.17-5.98)	8134 (1499-15691)	7.84 (1.45-15.25)	3.58 (2.53-4.64)
YLLs	Basic Health System	27725 (3043-55531)	3.27 (0.38-6.51)	168322 (39806-308153)	8.39 (1.97-15.37)	3.97 (3.73-4.22)
YLLs	African Region	4240 (676-8180)	3.29 (0.53-6.31)	27499 (6124-51507)	8.51 (1.91-15.92)	3.28 (2.32-4.24)
YLLs	Sub-Saharan Africa - WB	4247 (664-8185)	3.3 (0.53-6.36)	27451 (6037-51331)	8.59 (1.91-16.06)	3.27 (2.28-4.26)
YLLs	Africa	5839 (1014-11579)	3.56 (0.62-7)	38686 (9799-69945)	9.52 (2.43-17.17)	3.52 (2.63-4.42)
